# Supplementary material for: Age- and Sex-Matched Normal Leukocyte Subset Ranges in the General Population Defined with the EuroFlow Lymphocyte Screening Tube (LST) for Monoclonal B-Cell Lymphocytosis (MBL) vs. Non-MBL Subjects
Source: Cancers (Basel). 2022 Dec 22;15(1):58. doi: 10.3390/cancers15010058 (PMC9817826; doi:10.3390/cancers15010058)
Supplement: Supplementary file 1 [file cancers-15-00058-s001.zip]

Archive with 1 entries (1 files):
- cancers-2023962-supplementary.pdf
